# Supplementary material for: Emerging Environmental Contaminants Targeting Cardiovascular Ion Channels: Exposure Effects, Underlying Mechanisms, and Implications for Cardiovascular Health Risks
Source: Toxics. 2026 May 21;14(5):450. doi: 10.3390/toxics14050450 (PMC13211365; doi:10.3390/toxics14050450)
Supplement: Supplementary file 1 [file toxics-14-00450-s001.zip]

Archive with 1 entries (1 files):
- toxics-4289993-supplementary.pdf
